# Supplementary material for: The Hippo Pathway Effectors YAP/TAZ Are Essential for Mineralized Tissue Homeostasis in the Alveolar Bone/Periodontal Complex
Source: J Dev Biol. 2022 Mar 1;10(1):14. doi: 10.3390/jdb10010014 (PMC8948986; doi:10.3390/jdb10010014)
Supplement: Supplementary file 1 [file jdb-10-00014-s001.zip]

Archive with 1 entries (1 files):
- jdb-1516079-supplementary.pdf
